# Supplementary material for: The Effect of Climate Change on Food Crop Production in Lagos State
Source: Foods. 2022 Dec 9;11(24):3987. doi: 10.3390/foods11243987 (PMC9778574; doi:10.3390/foods11243987)
Supplement: Supplementary file 1 [file foods-11-03987-s001.zip]

Archive with 1 entries (1 files):
- foods-2036822-supplementary.pdf
